# Supplementary material for: Protein Interactions in Rhodopseudomonas palustris TIE-1 Reveal the Molecular Basis for Resilient Photoferrotrophic Iron Oxidation
Source: Molecules. 2023 Jun 13;28(12):4733. doi: 10.3390/molecules28124733 (PMC10304953; doi:10.3390/molecules28124733)
Supplement: Supplementary file 1 [file molecules-28-04733-s001.zip]

Archive with 1 entries (1 files):
- molecules-2432489-supplementary.docx
